# Supplementary material for: Descriptive epidemiology of measles surveillance data, Osun state, Nigeria, 2016–2018
Source: BMC Public Health. 2019 Dec 4;19:1636. doi: 10.1186/s12889-019-8012-6 (PMC6894126; doi:10.1186/s12889-019-8012-6)
Supplement: Supplementary file 1 — Additional file 1. Rates of reported cases of measles per 100,000 populations from January 2016 to December 2018 for all LGA in Osun State. This file shows the data from which Fig. 1 was derived. The first column for each year (2016–2018) is the LGA the second is the estimated population of each LGA from the Nigeria 2006 national census the third is the number of reported case for that year in each LGA and lastly the computed incidence rate. [file 12889_2019_8012_MOESM1_ESM.xlsx]

## Sheet: Sheet1
2016						2017						2018
Local gov	population	no of cases	rates/100,000			Local gov	population	no of cases	rate/100,000			Local gov	Population	no of cases	rates/100,000
Aiyedade	206073	15	7.27896			Aiyedade	212668	34	15.9874			Aiyedade	219473	16	7.29019
Aiyedire	103927	6	5.77327			Aiyedire	107253	25	23.3094			Aiyedire	110685	9	8.13118
Atakunmosa East	104408	8	7.66223			Atakunmosa East	107749	14	12.9931			Atakunmosa East	111197	19	17.0867
Atakunmosa West	94057.5	2	2.12636			Atakunmosa West	97067.3	12	12.3626			Atakunmosa West	100173	3	2.99481
Boluwaduro	96978.8	8	8.24922			Boluwaduro	100082	19	18.9844			Boluwaduro	103285	29	28.0777
Boripe	190954	4	2.09474			Boripe	197065	14	7.10427			Boripe	203371	4	1.96685
Ede North	114869	8	6.96447			Ede North	118544	6	5.06139			Ede North	122338	13	10.6263
Ede South	104186	21	20.1562			Ede South	107520	37	34.4121			Ede South	110961	32	28.839
Egbedore	101994	3	2.94135			Egbedore	105258	9	8.55044			Egbedore	108626	3	2.76177
Ejigbo	181750	11	6.05226			Ejigbo	187566	38	20.2595			Ejigbo	193568	19	9.81566
Ife Central	229178	28	12.2176			Ife Central	236512	37	15.644			Ife Central	244080	36	14.7492
Ife East	257725	13	5.04415			Ife East	265972	35	13.1593			Ife East	274483	23	8.3794
Ife North	210598	10	4.74839			Ife North	217337	9	4.14104			Ife North	224292	24	10.7003
Ife South	185446	18	9.70635			Ife South	191380	14	7.31529			Ife South	197504	8	4.05055
Ifedayo	50778.4	7	13.7854			Ifedayo	52403.3	15	28.6242			Ifedayo	54080.2	10	18.4911
Ifelodun	132568	4	3.01732			Ifelodun	136810	14	10.2332			Ifelodun	141188	13	9.20757
Ila	85022.1	5	5.88082			Ila	87742.8	6	6.83817			Ila	90550.6	13	14.3566
Ilesha East	146049	2	1.36941			Ilesha East	150722	7	4.64431			Ilesha East	155545	4	2.5716
Ilesha West	141895	8	5.63796			Ilesha West	146436	13	8.8776			Ilesha West	151122	6	3.9703
Irepodun	163740	5	3.05363			Irepodun	168979	8	4.73431			Irepodun	174387	10	5.73438
Irewole	196765	11	5.59042			Irewole	203062	22	10.8341			Irewole	209560	8	3.81753
Isokan	141377	3	2.12198			Isokan	145901	12	8.22473			Isokan	150570	8	5.31313
Iwo	262233	8	3.05073			Iwo	270624	25	9.23791			Iwo	279284	25	8.95146
Obokun	159648	0	0			Obokun	164757	11	6.6765			Obokun	170029	19	11.1746
Odo Otin	183763	3	1.63254			Odo Otin	189643	4	2.10922			Odo Otin	195712	11	5.6205
Ola oluwa	104951	2	1.90565			Ola oluwa	108309	12	11.0794			Ola oluwa	111775	14	12.5251
Olorunda	180544	5	2.7694			Olorunda	186322	9	4.83035			Olorunda	192284	11	5.7207
Oriade	203641	10	4.9106			Oriade	210158	22	10.4683			Oriade	216883	13	5.99402
Orolu	141240	5	3.54007			Orolu	145760	20	13.7212			Orolu	150424	28	18.614
Osogbo	214709	11	5.12322			Osogbo	221579	9	4.06175			Osogbo	228670	18	7.87161
