# Supplementary material for: Descriptive epidemiology of measles surveillance data, Osun state, Nigeria, 2016–2018
Source: BMC Public Health. 2019 Dec 4;19:1636. doi: 10.1186/s12889-019-8012-6 (PMC6894126; doi:10.1186/s12889-019-8012-6)
Supplement: Supplementary file 2 — Additional file 2. Number of reported cases of measles in Osun State by year and months from January 2016 to December 2018. This is the file from which the time trend in Fig. 2 was generated. It consist of the total number of measles cases for each months for all the 3 years under review. [file 12889_2019_8012_MOESM2_ESM.xlsx]

## Sheet: Sheet1
Year	Month	cases
2016	DEC
	JAN	41
	FEB	9
	MAR	7
	APR	29
	MAY	22
	JUN	26
	JUL	6
	AUG	14
	SEP	6
	OCT	37
	NOV	30
	DEC	17
2017	JAN	53
	FEB	45
	MAR	22
	APR	53
	MAY	52
	JUN	54
	JUL	74
	AUG	47
	SEP	27
	OCT	47
	NOV	26
	DEC	12
2018	JAN	31
	FEB	45
	MAR	58
	APR	52
	MAY	39
	JUN	22
	JUL	55
	AUG	16
	SEP	40
	OCT	39
	NOV	26
	DEC	26
	JAN
