# Supplementary material for: Descriptive epidemiology of measles surveillance data, Osun state, Nigeria, 2016–2018
Source: BMC Public Health. 2019 Dec 4;19:1636. doi: 10.1186/s12889-019-8012-6 (PMC6894126; doi:10.1186/s12889-019-8012-6)
Supplement: Supplementary file 3 — Additional file 3. Percentage vaccination rate in Osun State by year, from January 2016 to December 2018. This is the data from which Fig. 3 was derived from. It shows the measles vaccination coverage for the period under review. [file 12889_2019_8012_MOESM3_ESM.xlsx]

## Sheet: Sheet1
ROUTINE IMMUNIZATION REPORT CUMMULATIVE COVERAGE FOR MEASLES JAN 2016 - DEC 2018.
LGA	2016	2017	2018
Atakumosa East	0.816463	0.816463	0.720396
Atakumosa West	1.04393	0.874289	0.612181
Ayedade	0.888034	0.921372	0.718798
Ayedire	0.940106	0.990082	0.763549
Boluwaduro	0.691987	0.561701	0.553704
Boripe	1.06365	0.960311	1.18795
Ede North	1.1369	0.927694	0.698553
Ede South	0.604402	0.573315	0.47217
Egbedore	0.752297	0.698415	0.647897
Ejigbo	0.665452	0.835453	0.541746
Ife Central	0.859427	0.666374	0.545603
Ife East	1.09304	1.09776	0.852709
Ife North	0.98805	0.809678	0.969659
Ife South	0.877652	0.812732	0.755646
Ifedayo	0.763077	0.616419	0.466965
Ifelodun	0.926398	0.735878	0.764171
Ila	1.09415	1.01125	0.957804
Ilesha East	1.36186	1.10717	0.818365
Ilesha West	1.36111	1.23087	1.20289
Irepodun	0.855865	1.29866	0.919055
Irewole	1.59457	0.967087	0.652591
Isokan	1.06634	0.819509	0.826408
Iwo	0.899552	1.11075	0.89563
Obokun	1.21754	0.857447	0.679375
Odo Otin	0.826123	0.809912	0.624608
Ola oluwa	1.16116	1.16309	0.616101
Olorunda	0.889951	1.00161	0.843066
Oriade	0.869971	0.885047	0.718527
Orolu	1.05972	0.716225	0.773924
Osogbo	0.840108	0.775514	0.723692
STATE	0.97	0.890719	0.750791
